# Supplementary material for: Prediction of heading date, culm length, and biomass from canopy-height-related parameters derived from time-series UAV observations of rice
Source: Front Plant Sci. 2022 Dec 13;13:998803. doi: 10.3389/fpls.2022.998803 (PMC9792801; doi:10.3389/fpls.2022.998803)
Supplement: Supplementary file 9 [file Table_1.xlsx]

## Sheet: S Data 1
Supplementary Data 1. Daily average temperature in 2019.
date	Daily mean temperature
2019-05-18	20.1542
2019-05-19	19.8875
2019-05-20	20.0667
2019-05-21	19.125
2019-05-22	18.05
2019-05-23	19.6625
2019-05-24	21.7583
2019-05-25	23.5417
2019-05-26	25.0417
2019-05-27	25.6833
2019-05-28	23.5042
2019-05-29	19.3917
2019-05-30	20.4333
2019-05-31	21.2917
2019-06-01	21.3333
2019-06-02	21.8875
2019-06-03	22.25
2019-06-04	22.4125
2019-06-05	22.55
2019-06-06	24.3
2019-06-07	20.2417
2019-06-08	19.6167
2019-06-09	17.4333
2019-06-10	16.3667
2019-06-11	18.5583
2019-06-12	17.8583
2019-06-13	20.95
2019-06-14	21.6667
2019-06-15	17.575
2019-06-16	23.1917
2019-06-17	22.7042
2019-06-18	22.7583
2019-06-19	23.3625
2019-06-20	22.6625
2019-06-21	23.6792
2019-06-22	22.1792
2019-06-23	20.6625
2019-06-24	18.9833
2019-06-25	21.6042
2019-06-26	23.8917
2019-06-27	25.2375
2019-06-28	23.9417
2019-06-29	19.6708
2019-06-30	21.3125
2019-07-01	22.0417
2019-07-02	23.4667
2019-07-03	23.9042
2019-07-04	22.0917
2019-07-05	21.1542
2019-07-06	21.3792
2019-07-07	20.2125
2019-07-08	20.0458
2019-07-09	19.2125
2019-07-10	20.425
2019-07-11	20.4292
2019-07-12	19.9458
2019-07-13	23.2583
2019-07-14	21.5917
2019-07-15	21.475
2019-07-16	20.95
2019-07-17	23.7375
2019-07-18	24.5667
2019-07-19	26.7208
2019-07-20	26.4167
2019-07-21	23.1667
2019-07-22	21.9042
2019-07-23	24.15
2019-07-24	26.5083
2019-07-25	27.3875
2019-07-26	28.2
2019-07-27	27.9
2019-07-28	27.4208
2019-07-29	28.4583
2019-07-30	28.5625
2019-07-31	29.2542
2019-08-01	30.0375
2019-08-02	29.8833
2019-08-03	29.3792
2019-08-04	28.925
2019-08-05	29.1208
2019-08-06	29.4458
2019-08-07	29.1458
2019-08-08	29.1417
2019-08-09	29.4833
2019-08-10	29.0458
2019-08-11	27.3875
2019-08-12	28
2019-08-13	29.025
2019-08-14	28.3458
2019-08-15	28.8333
2019-08-16	28.2167
2019-08-17	29.1625
2019-08-18	28.6167
2019-08-19	26.9833
2019-08-20	25.2
2019-08-21	25.8
2019-08-22	25.3375
2019-08-23	25.7792
2019-08-24	26.7125
2019-08-25	25.1708
2019-08-26	24.3292
2019-08-27	24.9375
2019-08-28	24.9958
2019-08-29	27.4083
2019-08-30	25.025
2019-08-31	26.3875
2019-09-01	26.5167
2019-09-02	26.2875
2019-09-03	24.2958
2019-09-04	22.975
2019-09-05	25.2125
2019-09-06	27.3208
2019-09-07	27.6625
2019-09-08	28.7167
2019-09-09	28.3125
2019-09-10	28.6583
2019-09-11	26.4958
2019-09-12	24.3792
2019-09-13	21.0875
2019-09-14	21.3375
2019-09-15	24.0875
2019-09-16	22.9583
2019-09-17	24.8333
2019-09-18	20.5625
2019-09-19	20.8292
2019-09-20	21.4792
2019-09-21	20.75
2019-09-22	21.4125
2019-09-23	25.5792
2019-09-24	24.3875
2019-09-25	23.4
2019-09-26	20.95
2019-09-27	21.2958
2019-09-28	23.2833
2019-09-29	24.3375
2019-09-30	23.4875
2019-10-01	22.4542
2019-10-02	22.3375
2019-10-03	23.2875
2019-10-04	24.3
2019-10-05	25.0167
2019-10-06	20.2167
2019-10-07	19.2875
2019-10-08	19.725
2019-10-09	19.0208
2019-10-10	17.6833
2019-10-11	19.625
2019-10-12	23.2583
2019-10-13	23.1167
2019-10-14	16.7708
2019-10-15	17.3625
2019-10-16	15.4583
2019-10-17	16.525
2019-10-18	16.5833
2019-10-19	17.4042
2019-10-20	18.9042
2019-10-21	17.5417
2019-10-22	15.1667
2019-10-23	17.6208
2019-10-24	17.6333
2019-10-25	15.5708
2019-10-26	18.975
2019-10-27	17.1583
2019-10-28	15.7583
2019-10-29	13.8125
2019-10-30	15.375
2019-10-31	15.4625

## Sheet: S Data 2
Supplementary Data 2. Daily average temperature in 2020.
date	Daily mean temperature
2020-05-16	18.7208
2020-05-17	21.2875
2020-05-18	18.425
2020-05-19	17.8917
2020-05-20	12.0083
2020-05-21	12.825
2020-05-22	14.9042
2020-05-23	18.1417
2020-05-24	20.4083
2020-05-25	21.375
2020-05-26	20.7583
2020-05-27	20.8667
2020-05-28	19.8542
2020-05-29	20.5208
2020-05-30	21.8542
2020-05-31	21.1292
2020-06-01	19.8667
2020-06-02	22.5167
2020-06-03	23.3625
2020-06-04	22.9375
2020-06-05	24.9625
2020-06-06	23.3542
2020-06-07	21.2458
2020-06-08	22.6625
2020-06-09	24.5458
2020-06-10	25.3375
2020-06-11	24.7625
2020-06-12	25.4292
2020-06-13	20.4375
2020-06-14	21.4625
2020-06-15	26.5125
2020-06-16	24.9583
2020-06-17	22.6583
2020-06-18	22.0875
2020-06-19	19.1417
2020-06-20	22.9583
2020-06-21	20.5542
2020-06-22	19.5792
2020-06-23	21.325
2020-06-24	20.8
2020-06-25	19.4708
2020-06-26	23.1625
2020-06-27	24.7833
2020-06-28	22.3875
2020-06-29	24.4542
2020-06-30	24.175
2020-07-01	25.0583
2020-07-02	25.5708
2020-07-03	22.6833
2020-07-04	22.9833
2020-07-05	23.1542
2020-07-06	24.7375
2020-07-07	26.4583
2020-07-08	25.6417
2020-07-09	23.9875
2020-07-10	25.1708
2020-07-11	27.0583
2020-07-12	24.65
2020-07-13	20.575
2020-07-14	21.2833
2020-07-15	19.8167
2020-07-16	19.7125
2020-07-17	19.3208
2020-07-18	20.2667
2020-07-19	24.1125
2020-07-20	23.8875
2020-07-21	24.0125
2020-07-22	25.6208
2020-07-23	22.9208
2020-07-24	24.6333
2020-07-25	24.8292
2020-07-26	25.5083
2020-07-27	26.25
2020-07-28	25.5833
2020-07-29	22.2625
2020-07-30	22.3208
2020-07-31	24.0542
2020-08-01	24.9375
2020-08-02	25
2020-08-03	26.2667
2020-08-04	27.55
2020-08-05	28.1
2020-08-06	28.0625
2020-08-07	28.3833
2020-08-08	26.0792
2020-08-09	27.5625
2020-08-10	28.9667
2020-08-11	29.7583
2020-08-12	28.7458
2020-08-13	28.7958
2020-08-14	28.7042
2020-08-15	30.6375
2020-08-16	29.35
2020-08-17	29.8792
2020-08-18	28.2
2020-08-19	28.0958
2020-08-20	28.6708
2020-08-21	29.0958
2020-08-22	27.6
2020-08-23	25.275
2020-08-24	26.3542
2020-08-25	26.6083
2020-08-26	27.4
2020-08-27	28.7792
2020-08-28	29.4417
2020-08-29	29.4292
2020-08-30	29.6
2020-08-31	25.6792
2020-09-01	24.075
2020-09-02	26.3917
2020-09-03	28.1292
2020-09-04	28.1208
2020-09-05	27.1667
2020-09-06	25.7333
2020-09-07	27.1333
2020-09-08	28.9583
2020-09-09	27.8292
2020-09-10	26.9042
2020-09-11	27.825
2020-09-12	23.3125
2020-09-13	22.7292
2020-09-14	22.25
2020-09-15	22.7875
2020-09-16	22.8667
2020-09-17	24.5292
2020-09-18	28.5625
2020-09-19	23.2042
2020-09-20	20.9542
2020-09-21	21
2020-09-22	21.5
2020-09-23	20.1542
2020-09-24	20
2020-09-25	18.8625
2020-09-26	18.4333
2020-09-27	19.4292
2020-09-28	20.2042
2020-09-29	17.9083
2020-09-30	18.3708
2020-10-01	18.3667
2020-10-02	19.1417
2020-10-03	20.6708
2020-10-04	20.9125
2020-10-05	20.1625
2020-10-06	19.2417
2020-10-07	17.0833
2020-10-08	14.5208
2020-10-09	14.6
2020-10-10	15.8208
2020-10-11	19.9042
2020-10-12	20.7292
2020-10-13	20.7375
2020-10-14	19.3333
2020-10-15	15.9
2020-10-16	15.1542
2020-10-17	12.0417
2020-10-18	13.6333
2020-10-19	12.375
2020-10-20	14.6458
2020-10-21	14.2833
2020-10-22	15.5625
2020-10-23	16.5833
2020-10-24	15.6792
2020-10-25	13.3333
2020-10-26	14.1
2020-10-27	14.025
2020-10-28	15.0292
2020-10-29	15.4917
2020-10-30	12.5333
2020-10-31	10.2417

## Sheet: S Data 3
Supplementary Data 3. Daily average temperature in 2021.
date	Daily mean temperature
2021-05-14	20.1958
2021-05-15	20.7333
2021-05-16	19.8667
2021-05-17	22.3917
2021-05-18	19.3208
2021-05-19	16.8125
2021-05-20	19.2458
2021-05-21	20.6458
2021-05-22	18.2083
2021-05-23	19.0875
2021-05-24	21.2667
2021-05-25	20.9417
2021-05-26	20.0333
2021-05-27	16.3958
2021-05-28	19.2333
2021-05-29	21.3333
2021-05-30	20.4208
2021-05-31	19.6917
2021-06-01	19.15
2021-06-02	20.9
2021-06-03	21.6
2021-06-04	20.7542
2021-06-05	21.0292
2021-06-06	20.9917
2021-06-07	22.5792
2021-06-08	22.9
2021-06-09	22.725
2021-06-10	22.6542
2021-06-11	22.7208
2021-06-12	22.9625
2021-06-13	23.7042
2021-06-14	21.5292
2021-06-15	22.4042
2021-06-16	22.1417
2021-06-17	21.2
2021-06-18	22.0583
2021-06-19	20.3
2021-06-20	21.8125
2021-06-21	21.5583
2021-06-22	22.1167
2021-06-23	21.2833
2021-06-24	21.8
2021-06-25	22.4375
2021-06-26	23.1208
2021-06-27	22.6125
2021-06-28	22.6958
2021-06-29	21.3125
2021-06-30	20.7708
2021-07-01	20.8208
2021-07-02	21.0708
2021-07-03	20.9208
2021-07-04	19.2583
2021-07-05	21.0708
2021-07-06	24.1708
2021-07-07	23.625
2021-07-08	21.6667
2021-07-09	22.2792
2021-07-10	24.6792
2021-07-11	23.3458
2021-07-12	23.5042
2021-07-13	22.3542
2021-07-14	23.3458
2021-07-15	23.7208
2021-07-16	25.8125
2021-07-17	26.0083
2021-07-18	26.3792
2021-07-19	27.4167
2021-07-20	27.2792
2021-07-21	27.3292
2021-07-22	26.9792
2021-07-23	27.2083
2021-07-24	26.9917
2021-07-25	26.6042
2021-07-26	25.1667
2021-07-27	23.875
2021-07-28	26.2208
2021-07-29	26.4833
2021-07-30	25.275
2021-07-31	25.6458
2021-08-01	27.4042
2021-08-02	27.2708
2021-08-03	28.2
2021-08-04	28.2667
2021-08-05	27.4917
2021-08-06	27.5875
2021-08-07	26.8042
2021-08-08	25.1417
2021-08-09	27.1417
2021-08-10	28.8417
2021-08-11	26.4042
2021-08-12	24.1167
2021-08-13	20.9583
2021-08-14	20.7417
2021-08-15	18.1
2021-08-16	19.35
2021-08-17	21.7917
2021-08-18	25.4083
2021-08-19	26.225
2021-08-20	26.7583
2021-08-21	26.0958
2021-08-22	26.4958
2021-08-23	24.6708
2021-08-24	25.1125
2021-08-25	26.1083
2021-08-26	28.275
2021-08-27	27.8792
2021-08-28	28.1375
2021-08-29	26.5583
2021-08-30	27.5833
2021-08-31	24.3083
2021-09-01	19.0875
2021-09-02	18.2833
2021-09-03	18.5542
2021-09-04	19.375
2021-09-05	18.9292
2021-09-06	16.3667
2021-09-07	15.475
2021-09-08	15.8625
2021-09-09	17.5708
2021-09-10	21.9458
2021-09-11	22.05
2021-09-12	21.9792
2021-09-13	21.7083
2021-09-14	19.5542
2021-09-15	19.9333
2021-09-16	19.1333
2021-09-17	18.8708
2021-09-18	21.6542
2021-09-19	20.6333
2021-09-20	18.1042
2021-09-21	19.1417
2021-09-22	22.3542
2021-09-23	23.5208
2021-09-24	22.2542
2021-09-25	19.675
2021-09-26	17.2208
2021-09-27	17.7292
2021-09-28	17.8792
2021-09-29	19.1208
2021-09-30	21.5792
2021-10-01	17.2
2021-10-02	20.4083
2021-10-03	19.8792
2021-10-04	20.6625
2021-10-05	20.1625
2021-10-06	19.3792
2021-10-07	18.75
2021-10-08	21.7458
2021-10-09	20.1333
2021-10-10	19.9125
2021-10-11	21.1
2021-10-12	18.6625
2021-10-13	15.5167
2021-10-14	16.7875
2021-10-15	17.2
2021-10-16	18.4958
2021-10-17	13.0792
2021-10-18	9.65
2021-10-19	10.5375
2021-10-20	13.2292
2021-10-21	11.15
2021-10-22	8.8125
2021-10-23	9.82083
2021-10-24	9.41667
2021-10-25	10.1417
2021-10-26	12.4708
2021-10-27	10.9917
2021-10-28	13.8333
2021-10-29	10.4292
2021-10-30	10.7625
2021-10-31	10.7833
