# Supplementary material for: Prediction of heading date, culm length, and biomass from canopy-height-related parameters derived from time-series UAV observations of rice
Source: Front Plant Sci. 2022 Dec 13;13:998803. doi: 10.3389/fpls.2022.998803 (PMC9792801; doi:10.3389/fpls.2022.998803)
Supplement: Supplementary file 10 [file Table_2.xlsx]

## Sheet: S Table 1
Supplementary Table 1. Names of 30 rice cultivars and their abbreviations.
Abbreviation	Cultivar name
AKD	Akidawara
AKT	Akitakomachi
DTK	Dontokoi
EMN	Eminokizuna
FKH	Fukuhibiki
HEN	Haenuki
HTS	Hatsushimo
HNH	Hinohikari
HTM	Hitomebore
HKR	Hokuriku193
HSJ	Hoshijirushi
ITD	Itadaki
KNH	Kinuhikari
KNM	Kinumusume
KSH	Koshihikari
MTR	Matsuribare
MRN	Mirenishiki
MZH	Mizuhochikara
MEM	Moeminori
MMR	Momiroman
NPB	Nipponbare
TCH	Tachiharuka
TYM	Toyomeki
TKA	Tsukiakari
YMD	Yamadawara
K01	K1
K02	K2
K03	K3
K04	K4
K05	K5

## Sheet: S Table2
Supplementary Table 2. Variance inflation factors (VIFs) of the full model (including 5 parameters) and the selected model used for traits predictions.
	VIF
	Full model	Selected model
K	1.57672	1.25906
d0	6.17048	1.74135
d1	13.2967	2.17188
r	1.99767	1.58596
a	7.4604	-

## Sheet: S Table3
Supplementary Table 3. Mean and standard deviation of each parameter or trait in 2019, 2020 and 2021.
	mean (2019)	sd (2019)	mean (2020)	sd (2020)	mean (2021)	sd (2021)
K	0.984783	0.0771351	1.08107	0.0774133	1.03774	0.0702163
d0	77.3433	2.80385	74.0705	3.18139	69.7708	2.96521
r	0.0642485	0.00474352	0.0582815	0.00609819	0.0626221	0.00477287
d1	124.3	5.58236	125.85	10.2739	118.3	6.55434
DTH	111.483	6.57806	109.55	7.77093	104.633	8.73521
CL	0.8251	0.0697894	0.854683	0.0748779	0.8412	0.0662394
PL	20.0933	1.87976	19.69	1.87804	20.3333	1.9228
PN	17.365	2.76165	16.4667	2.66666	18.12	2.78305
ADW	4025	527.282	4252	528.679	4485.08	516.155
GW	1676.83	196.059	1611.63	202.543	1901.97	214.584
SLW	2348.17	450.773	2640.37	538.659	2583.12	486.968

## Sheet: S Table 4
Supplementary Table 4. Number of measurements of CH at each plot.
	2019 plot1	2019 plot2	2020 plot1	2020 plot2	2021 plot1	2021 plot2
AKD	16	16	19	19	13	13
AKT	13	13	16	16	12	12
DTK	15	15	18	18	13	13
EMN	15	15	18	18	13	13
FKH	13	13	16	16	12	12
HEN	13	13	17	17	13	13
HTS	16	16	21	21	13	13
HNH	16	16	21	21	13	13
HTM	13	13	17	17	12	12
HKR	16	16	21	21	13	13
HSJ	16	16	21	21	13	13
ITD	15	15	19	19	13	13
KNH	15	15	17	17	13	13
KNM	16	16	20	20	13	13
KSH	15	15	17	17	13	13
MTR	16	16	21	21	13	13
MRN	16	16	19	19	13	13
MZH	16	16	21	21	13	13
MEM	13	13	17	17	12	12
MMR	16	16	21	21	13	13
NPB	16	16	19	19	13	13
TCH	16	16	23	23	13	13
TYM	15	15	19	19	13	13
TKA	13	13	16	16	12	12
YMD	16	16	21	21	13	13
K01	16	16	21	21	13	13
K02	16	16	19	19	13	13
K03	16	16	21	21	13	13
K04	16	16	21	21	13	13
K05	16	16	19	19	13	13

## Sheet: S Table 5
Supplementary Table 5. Regression coefficients and model fitness of the linear regression models.
CL		Coefficients	Std. Error	t-value	p-value
	Intercept	8.403 x 10-1	3.010 x 10-3	279.139	< 0.001 ***
	K	5.918 x 10-2	3.387 x 10-3	17.472	< 0.001 ***
	d0	1.198 x 10-2	3.984 x 10-3	3.008	0.003 **
	d1	7.234 x 10-3	4.449 x 10-3	1.626	0.10577
	r	1.120 x 10-2	3.802 x 10-3	2.947	0.004 **
		R2	R2adj	Residual Std. Error
	Model fitness	0.684	0.6768	4.039 x 10-2
DTH		Coefficients	Std. Error	t-value	p-value
	Intercept	108.556	0.2813	385.939	< 0.001 ***
	K	0.1172	0.3165	0.37	0.71169
	d0	1.3425	0.3722	3.607	< 0.001 ***
	d1	6.8177	0.4157	16.401	< 0.001 ***
	r	1.0708	0.3552	3.014	0.003 **
		R2	R2adj	Residual Std. Error
	Model fitness	0.7943	0.7896	3.774
ADW		Coefficients	Std. Error	t-value	p-value
	Intercept	4254.03	30.27	140.531	< 0.001 ***
	K	176.06	34.06	5.169	< 0.001 ***
	d0	-242.04	40.06	-6.042	< 0.001 ***
	d1	518.43	44.74	11.589	< 0.001 ***
	r	132.76	38.23	3.473	< 0.001 ***
		R2	R2adj	Residual Std. Error
	Model fitness	0.4748	0.4628	406.1
SLW		Coefficients	Std. Error	t-value	p-value
	Intercept	2523.88	21.48	117.516	< 0.001 ***
	K	165.33	24.17	6.842	< 0.001 ***
	d0	-198.53	28.42	-6.985	< 0.001 ***
	d1	540.65	31.74	17.034	< 0.001 ***
	r	104.84	27.12	3.865	< 0.001 ***
		R2	R2adj	Residual Std. Error
	Model fitness	0.684	0.6768	288.1
GW		Coefficients	Std. Error	t-value	p-value
	Intercept	1730.14	17.14	100.954	< 0.001 ***
	K	10.73	19.28	0.556	0.5786
	d0	-43.51	22.68	-1.919	0.0566
	d1	-22.22	25.33	-0.877	0.3815
	r	27.92	21.64	1.29	0.1988
		R2	R2adj	Residual Std. Error
	Model fitness	0.092	0.071	229.9

## Sheet: S Table 6
Supplementary Table 6. The summary statistics of d0temp and d1temp obtained by the linear mixed effects model.
trait	heritability	mean	σAll2 a	σl2 b	σy2 c	σly2 d	σε2 e
d0temp	0.584657	1007.23	6.1 x 103	3.6 x 103	1.3 x 103	9.2 x 102	3.2 x 102
d1temp	0.623333	2262.44	5.4 x 104	3.4 x 104	1.0 x 104	9.6 x 103	5.3 x 103
a Total variance.
b Variance of cultivars.
c Variance of years.
d Variance of cultivar-year interactions.
e Variance of residuals.
